# Supplementary material for: Assessing the Capacity of Plant Species to Accumulate Particulate Matter in Beijing, China
Source: PLoS One. 2015 Oct 27;10(10):e0140664. doi: 10.1371/journal.pone.0140664 (PMC4624768; doi:10.1371/journal.pone.0140664)
Supplement: S1 File — It is the data of average accumulation for the PM fractions accumulated both on leaf surface and in wax layer. This data contains two parts: 1. Different sized particles accumulated on leaf surfaces 2. Different sized particles accumulated in wax layer. (XLSX) [file pone.0140664.s001.xlsx]

## Sheet: SURFACE
SPECIES	10-100	SD	2.5-10	SD	0.2-2.5	SD	TSP	SD
Syringa oblata Lindl.	43.3048	4.65855	2.51955	0.308221	2.62453	0.561249	48.4489	5.35883
Koelreuteria paniculata Laxm.	51.4642	4.89898	0.779761	0.0620484	2.166	0.489898	54.41	5.1728
Platanus occidentalis L.	79.6097	11.3024	10.7643	1.87083	4.80136	1.14673	95.1754	9.91136
Morus alba L.	41.5828	5.23259	8.62956	1.28452	3.44288	0.744983	53.6553	6.96958
Fraxinus pennsylvanica Marsh.	30.2175	3.16228	0.0672246	0.0207026	0.134449	0.0777817	30.4191	3.0698
Ginkgo biloba L.	39.412	5.64579	2.52525	0.406202	5.50144	1.21655	47.4387	7.0516
Ulmus pumila L.	28.7854	2.23607	5.59175	0.809321	8.94681	1.45086	43.3239	4.22552
Salix matsudana Koidz.	18.4692	2.73861	15.5179	3.02985	6.75933	1.2145	40.7464	6.74426
Broussonetia papyrifera (L.) Vent.	99.2812	13.5423	12.1875	2.41764	10.9375	1.66733	122.406	13.7766
Quercus variabilis B1.	100.552	18.3712	9.22076	1.25499	7.50316	1.40712	117.276	20.9854
Acer truncatum Bunge	25.7459	3.67423	3.98511	0.561249	6.9215	1.16404	36.6525	4.92544
Buxus megistophylla Levl.	78.1404	18.4342	5.22579	0.731437	3.0073	0.857351	86.3735	19.8868
Cephalotaxus sinensis (Rehd.et Wils.)Li	88.5673	17.7059	12.4093	1.68967	8.33259	2.45231	109.309	21.4228
Prunus Cerasifera Ehrhar f. atropurpurea (Jacq.) Rehd.	64.0852	5.03537	8.21842	1.25102	2.27776	0.462547	74.5814	3.72046
Metasequoia glyptostroboides Hu et Cheng	49.0653	4.84768	0.816954	0.158114	3.74838	0.848528	53.6306	5.60848
Amygdalus triloba(Lindl.)Ricker	40.597	5.84637	15.3078	2.17176	2.78324	0.659545	58.688	8.56079
Malus micromalus Makino	59.9733	11.6404	4.88672	0.724569	2.9828	0.538516	67.8429	12.511
Chimonanthus praecox (L.)Link	77.3953	8.48528	5.84718	0.769545	2.4186	0.504975	85.6611	9.57367
Syringa reticulata var.mandshurica (Maxim.)Hara	43.6745	5.15218	2.74369	0.465618	2.31966	0.578792	48.7379	5.92198
Aesculus chinensis Bunge	40.5865	5.52268	9.89257	1.14891	2.65461	0.367423	53.1337	6.82239
Euonymus bungeanus Maxim.	25.8485	2.54951	8.77377	1.75926	4.83346	1.05119	39.4557	4.37035
Toona sinensis (A.Juss.)Roem.	17.6781	2.34521	7.94014	1.08628	2.39702	0.604152	28.0152	3.77293
Tilia tuan Szysz.	21.1914	2.75318	8.6897	1.26293	2.62331	0.524404	32.5044	4.48497
Weigela florida(Bunge) A.DC	27.7792	2.38106	7.20201	1.00747	2.49866	0.509902	37.4798	3.81817
Kolkwitzia amabilis Graebn.	47.4952	4.24264	7.05723	0.956556	1.97602	0.380789	56.5284	5.54437
Populus canadensis Moench	21.7497	2.44949	9.27714	1.29808	3.29854	0.674537	34.3254	4.33244
Paeonia suffruticosa Andr.	20.299	4.34108	1.27163	0.339116	1.7897	0.316228	23.3604	4.94217
Philadelphus pekinensis Rupr.	18.5549	2.71201	3.50613	0.574445	4.09706	0.943398	26.1581	4.17844
Catalpa speciosa Ward.	21.6314	3.16228	5.9977	1.08858	2.39905	0.424264	30.0282	3.81248
Rhus typhina Nutt.	23.4594	2.54951	10.6455	1.57797	14.2925	2.66177	48.3974	6.43079
Ailanthus altissima (Mill.)Swingle	7.14776	0.734847	2.18404	0.412311	1.50897	0.273861	10.8408	0.41833
Sophora japonica Linn.	6.08172	1.08397	7.08341	0.65192	2.14649	0.587367	15.3116	2.26605
Fraxinus mandshurica Rupr.	7.93313	1.69853	7.0149	1.53948	3.46804	0.674537	18.4161	1.97231
Crataegus pinnatifida Bge.	47.8116	3.77293	21.2138	2.68049	5.01584	0.877496	74.0412	7.29143
Gleditsia sinensis Lam.	36.179	2.80802	2.46675	0.452769	2.53527	0.367423	41.181	3.61109

## Sheet: IN-WAX
SPECIES	10-100	SD	2.5-10	SD	0.2-2.5	SD	TSP	SD
Toona sinensis (A.Juss.)Roem.	0.606756	0.071894	0.55188	0.0369966	0.449442	0.0244949	1.60808	0.0824621
Morus alba L.	1.50052	0.204634	0.263276	0.033541	0.551553	0.033541	2.32285	0.165737
Sophora japonica Linn.	0.226149	0.0341577	0.471798	0.0268095	1.69909	0.238485	2.39704	0.219984
Acer truncatum Bunge	1.28102	0.192029	0.631728	0.0349106	0.511856	0.0192029	2.4246	0.165605
Philadelphus pekinensis Rupr.	1.55079	0.163936	0.425237	0.0311247	0.467737	0.0390512	2.44377	0.145323
Ailanthus altissima (Mill.)Swingle	1.7031	0.192029	0.951115	0.0471036	0.255468	0.0349106	2.90968	0.228692
Chimonanthus praecox (L.)Link	2.28256	0.25	0.294203	0.0482183	0.413787	0.162835	2.9241	0.329095
Aesculus chinensis Bunge	2.47648	0.35	0.648653	0.0259808	0.585696	0.0180278	3.71083	0.333542
Ulmus pumila L.	1.62821	0.248747	0.847731	0.0334477	1.50872	0.295804	3.98466	0.510753
Paeonia suffruticosa Andr.	2.19439	0.258602	0.939047	0.0868907	0.94695	0.0295804	4.08038	0.269537
Amygdalus triloba(Lindl.)Ricker	1.75052	0.227761	0.931752	0.034641	1.41863	0.192029	4.1009	0.437836
Euonymus bungeanus Maxim.	1.76889	0.311247	1.10075	0.111803	1.30836	0.223607	4.17801	0.286138
Weigela florida(Bunge) A.DC	2.3307	0.286138	1.30084	0.334776	0.680906	0.0269258	4.31245	0.588664
Fraxinus mandshurica Rupr.	1.45815	0.244949	1.37933	0.187083	1.51197	0.163936	4.34946	0.549432
Gleditsia sinensis Lam.	1.44542	0.192029	1.60098	0.227761	1.34542	0.178536	4.39181	0.192029
Salix matsudana Koidz.	1.80883	0.187083	0.686413	0.0122474	2.14134	0.177936	4.63658	0.353311
Metasequoia glyptostroboides Hu et Cheng	2.52586	0.311247	0.571117	0.0268095	1.56085	0.268095	4.65783	0.498968
Syringa reticulata var.mandshurica (Maxim.)Hara	2.49455	0.303109	1.44736	0.463681	1.39684	0.349106	5.33876	0.668954
Koelreuteria paniculata Laxm.	4.30376	0.396074	0.456521	0.0430116	0.636481	0.0578792	5.39677	0.386297
Crataegus pinnatifida Bge.	3.12657	0.559455	1.52254	0.295804	1.03737	0.108972	5.68648	0.842822
Fraxinus pennsylvanica Marsh.	4.80656	0.430116	0.852808	0.0356195	0.648634	0.0291548	6.308	0.463378
Ginkgo biloba L.	3.94325	0.414578	1.493	0.320156	1.15494	0.139351	6.59119	0.222865
Catalpa speciosa Ward.	3.55346	0.544862	1.83929	0.145086	1.17452	0.147902	6.61727	0.419583
Prunus Cerasifera Ehrhar f. atropurpurea (Jacq.) Rehd.	3.74367	0.433013	1.56153	0.10497	1.87762	0.122474	7.15782	0.566365
Malus micromalus Makino	4.73479	0.460299	1.16485	0.061796	1.65774	0.326917	7.55738	0.479915
Kolkwitzia amabilis Graebn.	3.18461	0.471699	2.21717	0.353553	2.21274	0.227761	7.61452	0.975641
Buxus megistophylla Levl.	4.90203	0.624852	1.8269	0.122474	1.2339	0.353553	7.96283	0.822382
Rhus typhina Nutt.	4.73274	0.474342	2.19209	0.192029	1.25711	0.147902	8.18194	0.71239
Tilia tuan Szysz.	7.517	0.471036	1.82154	0.360555	1.30223	0.274807	10.6408	0.80856
Populus canadensis Moench	8.62596	1.0497	1.68849	0.254951	1.75543	0.158114	12.0699	1.14537
Syringa oblata Lindl.	10.1133	1.05	1.34981	0.430116	1.33727	0.147902	12.8003	0.9523
Broussonetia papyrifera (L.) Vent.	9.5125	0.807775	2.2875	0.494975	3.66875	0.396074	15.3687	0.869986
Cephalotaxus sinensis (Rehd.et Wils.)Li	23.4358	2.13834	4.45069	0.33541	3.71411	0.481534	30.7159	3.38074
Platanus occidentalis L.	24.1684	2.91548	5.32822	0.9523	2.34336	0.303109	31.84	3.48819
Quercus variabilis Bl.	39.0102	2.29129	2.36579	0.369966	2.28499	0.414578	43.661	2.03777
